# Supplementary material for: Understanding Macrophage Interaction with Antimony-Doped Tin Oxide Plasmonic Nanoparticles
Source: Cells. 2024 Sep 1;13(17):1468. doi: 10.3390/cells13171468 (PMC11394000; doi:10.3390/cells13171468)
Supplement: Supplementary file 1 [file cells-13-01468-s001.zip]

Archive with 1 entries (1 files):
- cells-3152618-supplementary.pdf
